# Supplementary material for: New Scabimycins A-C Isolated from Streptomyces acidiscabies (Lu19992)
Source: Molecules. 2021 Sep 29;26(19):5922. doi: 10.3390/molecules26195922 (PMC8513078; doi:10.3390/molecules26195922)
Supplement: Supplementary file 1 [file molecules-26-05922-s001.zip]

Archive with 1 entries (1 files):
- molecules-1338502-supplementary.pdf
